# Supplementary material for: Gallic Acid Alleviates Neuropathic Pain Behaviors in Rats by Inhibiting P2X7 Receptor-Mediated NF-κB/STAT3 Signaling Pathway
Source: Front Pharmacol. 2021 Aug 25;12:680139. doi: 10.3389/fphar.2021.680139 (PMC8423904; doi:10.3389/fphar.2021.680139)
Supplement: Supplementary file 1 [file Table2.xlsx]

## Sheet: Sheet1
P2X7-protein
Sham			Sham+Gallic acid			CCI			CCI+NS			CCI+Gallic acid
1.12765	1.02433	1.09444	1.16397	1.13909	1.17528	1.58055	1.48334	1.63756	1.60702	1.50812	1.42108	0.930716	0.805578	0.916629
TACE-protein
Sham			Sham+Gallic acid			CCI			CCI+NS			CCI+Gallic acid
0.509507	0.584746	0.401757	0.455532	0.543595	0.530522	1.16198	0.889053	0.896298	1.16558	1.02759	0.99253	0.66162	0.607931	0.650626
Coexpression of P2X7 and GFAP
Sham			Sham+Gallic acid			CCI			CCI+NS			CCI+Gallic acid
9404.23	8176	7341	9493	8059.9	9348	17965	19549.7	23759.9	16388	19365	24005	10251	10129.1	13892
