# Supplementary material for: Gallic Acid Alleviates Neuropathic Pain Behaviors in Rats by Inhibiting P2X7 Receptor-Mediated NF-κB/STAT3 Signaling Pathway
Source: Front Pharmacol. 2021 Aug 25;12:680139. doi: 10.3389/fphar.2021.680139 (PMC8423904; doi:10.3389/fphar.2021.680139)
Supplement: Supplementary file 3 [file Table3.xlsx]

## Sheet: Sheet1
Red - Green co-localization parameters of sham.tif (AOI)
Pearson's correlation Rr=	0.499981
Overlap coefficient R =	0.785935
Overlap coefficient k1=	0.909401
Overlap coefficient k2=	0.679231
Co-localization (ch2>0) m1=	1
Co-localization (ch1>0) m2=	0.999848
Red - Green co-localization parameters of sham+gallic acid.tif (AOI)
Pearson's correlation Rr=	0.526524
Overlap coefficient R =	0.75888
Overlap coefficient k1=	0.645416
Overlap coefficient k2=	0.892291
Co-localization (ch2>0) m1=	1
Co-localization (ch1>0) m2=	0.899163
Red - Green co-localization parameters of CCI.tif (AOI)
Pearson's correlation Rr=	0.712579
Overlap coefficient R =	0.940256
Overlap coefficient k1=	0.95518
Overlap coefficient k2=	0.925566
Co-localization (ch2>0) m1=	0.999926
Co-localization (ch1>0) m2=	1
Red - Green co-localization parameters of CCI+NS.tif (AOI)
Pearson's correlation Rr=	0.72599
Overlap coefficient R =	0.854867
Overlap coefficient k1=	0.51344
Overlap coefficient k2=	1.42334
Co-localization (ch2>0) m1=	1
Co-localization (ch1>0) m2=	0.907679
Red - Green co-localization parameters of CCI+gallic acid.tif (AOI)
Pearson's correlation Rr=	0.54296
Overlap coefficient R =	0.82883
Overlap coefficient k1=	0.522275
Overlap coefficient k2=	1.31532
Co-localization (ch2>0) m1=	1
Co-localization (ch1>0) m2=	0.99203
