# Supplementary material for: Gallic Acid Alleviates Neuropathic Pain Behaviors in Rats by Inhibiting P2X7 Receptor-Mediated NF-κB/STAT3 Signaling Pathway
Source: Front Pharmacol. 2021 Aug 25;12:680139. doi: 10.3389/fphar.2021.680139 (PMC8423904; doi:10.3389/fphar.2021.680139)
Supplement: Supplementary file 5 [file Table4.xlsx]

## Sheet: Sheet1
Red - Green co-localization parameters of sham.tif (AOI)						Red - Green co-localization parameters of sham.tif (AOI)						Red - Green co-localization parameters of sham.tif (AOI)
Pearson's correlation Rr=	0.541532					Pearson's correlation Rr=	0.499981					Pearson's correlation Rr=	0.450471
Overlap coefficient R =	0.845631					Overlap coefficient R =	0.785935					Overlap coefficient R =	0.751599
Overlap coefficient k1=	0.909939					Overlap coefficient k1=	0.909401					Overlap coefficient k1=	0.856964
Overlap coefficient k2=	0.466078					Overlap coefficient k2=	0.679231					Overlap coefficient k2=	1.05668
Co-localization (ch2>0) m1=	0.988016					Co-localization (ch2>0) m1=	1					Co-localization (ch2>0) m1=	0.999938
Co-localization (ch1>0) m2=	0.999958					Co-localization (ch1>0) m2=	0.999848					Co-localization (ch1>0) m2=	0.973375
Red - Green co-localization parameters of sham+gallic acid.tif (AOI)						Red - Green co-localization parameters of sham+gallic acid.tif (AOI)						Red - Green co-localization parameters ofsham+gallic acid.tif (AOI)
Pearson's correlation Rr=	0.533575					Pearson's correlation Rr=	0.526524					Pearson's correlation Rr=	0.420174
Overlap coefficient R =	0.759358					Overlap coefficient R =	0.75888					Overlap coefficient R =	0.917657
Overlap coefficient k1=	0.623687					Overlap coefficient k1=	0.645416					Overlap coefficient k1=	0.602332
Overlap coefficient k2=	0.97569					Overlap coefficient k2=	0.892291					Overlap coefficient k2=	1.39806
Co-localization (ch2>0) m1=	1					Co-localization (ch2>0) m1=	1					Co-localization (ch2>0) m1=	0.993494
Co-localization (ch1>0) m2=	0.99995					Co-localization (ch1>0) m2=	0.899163					Co-localization (ch1>0) m2=	0.846674
Red - Green co-localization parameters of CCI.tif (AOI)						Red - Green co-localization parameters of CCI.tif (AOI)						Red - Green co-localization parameters of CCI.tif (AOI)
Pearson's correlation Rr=	0.846614					Pearson's correlation Rr=	0.712579					Pearson's correlation Rr=	0.771458
Overlap coefficient R =	0.959274					Overlap coefficient R =	0.940256					Overlap coefficient R =	0.975018
Overlap coefficient k1=	0.700546					Overlap coefficient k1=	0.95518					Overlap coefficient k1=	0.716442
Overlap coefficient k2=	1.31356					Overlap coefficient k2=	0.925566					Overlap coefficient k2=	1.32692
Co-localization (ch2>0) m1=	0.988454					Co-localization (ch2>0) m1=	0.999926					Co-localization (ch2>0) m1=	0.991783
Co-localization (ch1>0) m2=	1					Co-localization (ch1>0) m2=	1					Co-localization (ch1>0) m2=	0.962437
Red - Green co-localization parameters of CCI+NS.tif (AOI)						Red - Green co-localization parameters of CCI+NS.tif (AOI)						Red - Green co-localization parameters of CCI+NS.tif (AOI)
Pearson's correlation Rr=	0.845022					Pearson's correlation Rr=	0.72599					Pearson's correlation Rr=	0.742338
Overlap coefficient R =	0.842203					Overlap coefficient R =	0.854867					Overlap coefficient R =	0.947542
Overlap coefficient k1=	0.585547					Overlap coefficient k1=	0.51344					Overlap coefficient k1=	0.729103
Overlap coefficient k2=	1.83974					Overlap coefficient k2=	1.42334					Overlap coefficient k2=	1.23143
Co-localization (ch2>0) m1=	0.739729					Co-localization (ch2>0) m1=	1					Co-localization (ch2>0) m1=	0.999099
Co-localization (ch1>0) m2=	0.999834					Co-localization (ch1>0) m2=	0.907679					Co-localization (ch1>0) m2=	0.919309
Red - Green co-localization parameters of CCI+gallic acid.tif (AOI)						Red - Green co-localization parameters of CCI+gallic acid.tif (AOI)						Red - Green co-localization parameters of CCI+gallic acid.tif (AOI)
Pearson's correlation Rr=	0.501224					Pearson's correlation Rr=	0.54296					Pearson's correlation Rr=	0.60409
Overlap coefficient R =	0.94121					Overlap coefficient R =	0.82883					Overlap coefficient R =	0.982372
Overlap coefficient k1=	0.554953					Overlap coefficient k1=	0.522275					Overlap coefficient k1=	0.598961
Overlap coefficient k2=	0.927664					Overlap coefficient k2=	1.31532					Overlap coefficient k2=	1.41122
Co-localization (ch2>0) m1=	1					Co-localization (ch2>0) m1=	1					Co-localization (ch2>0) m1=	1
Co-localization (ch1>0) m2=	0.970186					Co-localization (ch1>0) m2=	0.99203					Co-localization (ch1>0) m2=	1
	bar	sham	0.541532	0.499981	0.450471
		sham+gallic acid	0.533575	0.526524	0.420174
		CCI	0.846614	0.712579	0.771458
		CCI+NS	0.845022	0.72599	0.742338
		CCI+gallic acid	0.501224	0.54296	0.60409
