# Supplementary material for: Gallic Acid Alleviates Neuropathic Pain Behaviors in Rats by Inhibiting P2X7 Receptor-Mediated NF-κB/STAT3 Signaling Pathway
Source: Front Pharmacol. 2021 Aug 25;12:680139. doi: 10.3389/fphar.2021.680139 (PMC8423904; doi:10.3389/fphar.2021.680139)
Supplement: Supplementary file 6 [file Table1.XLSX]

## Sheet: Sheet1
Double‐label immunofluorescence					IC50 of GA
					μΜ	I/Imax
	P2X7	GFAP			0.01	100	100	100
Sham	8205.59	14705.7			0.1	96.8	94.3	97.5
Sham+GA	8434.81	11170.8			1	71.9	73.5	79.4
CCI	19264.5	22303.6			10	50.4	57.3	40.4
CCI+NS	20218.6	24738.9			100	28.4	27.7	22.2
CCI+GA	14744.3	15169.3			1000	17.9	17.5	19.4
Elisa-NF-κB
Sham			Sham+Gallic acid			CCI			CCI+NS			CCI+Gallic acid
1008.53	1121.1	832.795	1081.19	1044.35	864.9	1303.77	1346.74	1336.33	1311.44	1294.56	1312.68	1050.49	866.29	1143.7
Elisa-TACE
Sham			Sham+Gallic acid			CCI			CCI+NS			CCI+Gallic acid
449.615	429.085	445.034	428.309	466.384	413.526	721.267	770.109	702.352	763.879	732.809	749.614	577.451	578.283	644.587
Elisa-TNF-α
Sham			Sham+Gallic acid			CCI			CCI+NS			CCI+Gallic acid
915.4	833.44	828.259	831.332	919.75	999.004	1896.19	1912.32	1781.59	1784.1	1840.39	1866.96	1083.54	1092.37	1141.29
Whole-cell patch-clamp test
P2X7-WT						P2X7-Mutant
23.8846	24.9583	18.5151	ATP+P2X7-WT			35.4231	36.375	24.8788	ATP+P2X7-Mutant
13.5217	13.4167	11.2222	GA+P2X7-WT			32.5	25.5789	30.3846	GA+P2X7-Mutant
20.8333	28.5	16.875	Wash			32.7407	27	32.5	Wash
q-PCR
P2X7-GAPDH
Sham			Sham+Gallic acid			CCI			CCI+NS			CCI+Gallic acid
1	1	1	1.11632	1.18685	1.0066	1.48913	1.50933	1.56823	1.78205	1.4576	1.6796	0.771229	0.562991	0.650135
TNF-α-GAPDH
Sham			Sham+Gallic acid			CCI			CCI+NS			CCI+Gallic acid
1	1	1	0.978155	1.06368	1.19358	1.48979	1.4849	1.65426	1.48932	1.79452	1.66033	0.76912	1.10165	0.934102
